# Supplementary material for: 2D/3D-QSAR Model Development Based on a Quinoline Pharmacophoric Core for the Inhibition of Plasmodium falciparum: An In Silico Approach with Experimental Validation
Source: Pharmaceuticals (Basel). 2024 Jul 4;17(7):889. doi: 10.3390/ph17070889 (PMC11279914; doi:10.3390/ph17070889)
Supplement: Supplementary file 1 [file pharmaceuticals-17-00889-s001.zip]

Archive with 1 entries (1 files):
- pharmaceuticals-3042165-supplementary.pdf
